# Supplementary material for: Dysregulation of metabolic pathways by carnitine palmitoyl-transferase 1 plays a key role in central nervous system disorders: experimental evidence based on animal models
Source: Sci Rep. 2020 Sep 24;10:15583. doi: 10.1038/s41598-020-72638-8 (PMC7519132; doi:10.1038/s41598-020-72638-8)
Supplement: Supplementary file 1 — Supplementary Information 1 [file 41598_2020_72638_MOESM1_ESM.xlsx]

## Sheet: Sheet1
Dysregulation of metabolic pathways by carnitine palmitoyl-transferase 1 plays a key role in central nervous system disorders: experimental evidence based on animal models
Michael Sloth Trabjerg, Anne Skøttrup Mørkholt, Jacek Lichota, Michal Krystian Egelund Oklinski, Dennis Christian Andersen, Katrine Jønsson, Kasper Mørk, Marie-Louise Nibelius Skjønnemand, Lona John Kroese, Colin Eliot Jason Pritchard, Ivo Johan Huijbers, Parisa Gazerani, Angelique Corthals and John Dirk Vestergaard Nieland
Supplementary Table 1: Significant taxa between groups at genus level with a significance level at 0.05
Taxa was filtered with a relative abundance below 0.1 threshold (in %) across all samples. Significance was tested using DEseq2
Taxonomy	P-adj	Log2FC	CPT1a	WT
o__Clostridiales_OTU_112	3.7e-33	12	0	0.922
f__Lachnospiraceae_OTU_140	3.4e-31	11	0	0.519
Enterorhabdus	5.1e-30	-4.9	2667	0.062
Alistipes	4.8e-29	3.9	0.587	5866
f__Lachnospiraceae_OTU_172	4.8e-25	11	0	0.444
f__Ruminococcaceae_OTU_77	4.8e-25	12	0	0.62
o__Rhodospirillales_OTU_54	1.2e-22	7.7	0.008	1154
f__Ruminococcaceae_OTU_116	2.2e-22	12	0	0.599
f__Lachnospiraceae_OTU_16	6.4e-22	14	0	3.46
f__Lachnospiraceae_OTU_81	1.4e-21	9.4	0.001	0.618
f__Lachnospiraceae_OTU_99	1.7e-21	-26	1424	0
f__Lachnospiraceae_OTU_128	1.8e-20	-5.1	0.329	0.007
Butyricicoccus	2.3e-19	9.5	0	0.159
f__Lachnospiraceae_OTU_626	1.4e-18	-24	0.327	0
f__Lachnospiraceae_OTU_951	1.9e-18	-5	0.429	0.009
f__Lachnospiraceae_OTU_182	9.5e-18	8.9	0	0.109
f__Ruminococcaceae_OTU_124	1.1e-16	5.9	0.005	0.179
f__Lachnospiraceae_OTU_89	7.2e-16	-3.6	1387	0.085
f__Ruminococcaceae_OTU_127	7.6e-16	10	0	0.191
f__Lachnospiraceae_OTU_1286	1.1e-15	12	0	0.917
f__Lachnospiraceae_OTU_457	1.1e-15	12	0	0.768
f__Muribaculaceae_OTU_6	2.1e-15	3.1	1484	8492
f__Lachnospiraceae_OTU_968	2.4e-15	12	0	0.759
f__Lachnospiraceae_OTU_245	7.8e-15	8.9	0.001	0.184
Parasutterella	1.7e-14	2.7	0.391	1713
f__Ruminococcaceae_OTU_203	6e-14	9.2	0	0.116
f__Lachnospiraceae_OTU_34	2.3e-13	10	0	0.357
f__Lachnospiraceae_OTU_643	2.3e-13	8.6	0	0.105
f__Lachnospiraceae_OTU_80	2.3e-13	9.4	0	0.131
f__Ruminococcaceae_OTU_125	3.5e-13	10	0	0.237
o__Chloroplast_OTU_270	3.9e-13	-7.1	0.103	0
f__Lachnospiraceae_OTU_139	7.7e-13	8.4	0	0.082
f__Muribaculaceae_OTU_44	9.9e-13	-22	0.095	0
o__Clostridiales_OTU_248	2.5e-12	9.6	0	0.143
f__Ruminococcaceae_OTU_179	3.1e-12	10	0	0.195
f__Lachnospiraceae_OTU_105	3.3e-12	-4.8	0.318	0.008
f__Lachnospiraceae_OTU_197	1.5e-11	8.2	0	0.071
f__Lachnospiraceae_OTU_26	5.3e-11	-5.3	2405	0.037
f__Muribaculaceae_OTU_31	5.3e-11	4.4	0.081	1086
Streptococcus	5.6e-11	-7.8	0.181	0
o__Gastranaerophilales_OTU_84	2.6e-10	5.7	0.012	0.398
f__Lachnospiraceae_OTU_537	9.1e-10	-5.6	0.098	0.001
f__Lachnospiraceae_OTU_504	1.6e-9	8.7	0	0.112
f__Ruminococcaceae_OTU_93	2.9e-9	-3.3	0.17	0.013
f__Lachnospiraceae_OTU_1253	3.4e-9	9.4	0	0.16
f__Peptococcaceae_OTU_65	1e-08	-1.8	0.564	0.114
f__Lachnospiraceae_OTU_638	1.4e-8	8.7	0	0.078
f__Lachnospiraceae_OTU_969	1.5e-8	9	0	0.119
f__Lachnospiraceae_OTU_12	2e-08	-9.9	3.59	0.003
f__Muribaculaceae_OTU_161	3.3e-8	2.5	0.069	0.253
f__Lachnospiraceae_OTU_163	4.7e-8	8.2	0	0.056
f__Lachnospiraceae_OTU_75	7.1e-8	-3.6	0.739	0.043
f__Lachnospiraceae_OTU_770	7.1e-8	7	0	0.041
f__Ruminococcaceae_OTU_237	8.7e-8	-4	0.092	0.004
f__Lachnospiraceae_OTU_120	8.9e-8	8.5	0	0.071
f__Lachnospiraceae_OTU_22	1.3e-7	-3.8	3049	0.176
f__Lachnospiraceae_OTU_109	1.4e-7	8.9	0	0.1
Lachnoclostridium	1.9e-7	-2.3	2745	0.424
o__Rhodospirillales_OTU_480	2.2e-7	7.6	0	0.037
f__Ruminococcaceae_OTU_320	6e-07	8.7	0	0.078
f__Lachnospiraceae_OTU_1139	0.0000026	-2.5	0.081	0.01
f__Muribaculaceae_OTU_20	0.000003	2.4	0.383	1516
f__Ruminococcaceae_OTU_395	0.0000066	7.5	0	0.033
f__Lachnospiraceae_OTU_227	0.000012	-4.2	0.122	0.004
f__Lachnospiraceae_OTU_317	0.000022	-3.2	0.161	0.013
f__Ruminococcaceae_OTU_267	0.000022	-5	0.068	0.002
f__Lachnospiraceae_OTU_130	0.000025	-3.7	0.668	0.043
f__Lachnospiraceae_OTU_95	0.000044	2.8	0.035	0.18
f__Lachnospiraceae_OTU_304	0.00006	-7.6	0.14	0
Faecalibaculum	0.00006	-5.6	10876	0.182
f__Lachnospiraceae_OTU_1025	0.000061	7.2	0	0.028
f__Ruminococcaceae_OTU_1130	0.000078	7.6	0	0.038
f__Muribaculaceae_OTU_42	0.00012	1.7	0.507	1076
f__Ruminococcaceae_OTU_204	0.00017	-3.6	0.205	0.012
f__Lachnospiraceae_OTU_148	0.00018	-1.6	0.255	0.06
f__Lachnospiraceae_OTU_49	0.00019	-1.5	1304	0.338
f__Erysipelotrichaceae_OTU_260	0.00022	7.6	0	0.05
f__Muribaculaceae_OTU_793	0.00028	-4	0.052	0.002
f__Muribaculaceae_OTU_717	0.00035	1.9	0.028	0.072
Blautia	0.00041	-5.9	0.884	0.011
Parvibacter	0.00041	-7.9	0.198	0
f__Muribaculaceae_OTU_302	0.00051	2.8	0.031	0.145
o__Gastranaerophilales_OTU_50	0.00053	4	0.022	0.226
f__Lachnospiraceae_OTU_518	0.00061	-7.7	0.155	0
f__Desulfovibrionaceae_OTU_39	0.00092	3	0.265	1441
ASF356	0.0013	3	0.014	0.087
f__Lachnospiraceae_OTU_1198	0.0015	-6.3	0.086	0
f__Lachnospiraceae_OTU_515	0.0024	-3.6	0.097	0.005
f__Lachnospiraceae_OTU_471	0.0027	-1.3	0.293	0.085
f__Muribaculaceae_OTU_121	0.0053	-1.9	0.491	0.083
f__Rikenellaceae_OTU_76	0.0054	4.8	0.06	1177
f__Lachnospiraceae_OTU_92	0.0066	-1.8	0.389	0.088
f__Muribaculaceae_OTU_11	0.0066	-1.7	3012	0.7
f__Muribaculaceae_OTU_53	0.0069	1.1	0.329	0.47
f__Ruminococcaceae_OTU_136	0.0095	-1.9	0.17	0.031
f__Lachnospiraceae_OTU_201	0.0099	-4.8	0.219	0.006
f__Lachnospiraceae_OTU_156	0.01	7.9	0	0.047
f__Lachnospiraceae_OTU_473	0.011	-4.3	0.09	0.004
f__Ruminococcaceae_OTU_169	0.011	2.5	0.023	0.088
f__Lachnospiraceae_OTU_141	0.012	-3.9	0.098	0.004
f__Lachnospiraceae_OTU_212	0.012	3.9	0.003	0.04
Olsenella	0.012	-2.6	0.085	0.01
f__Lachnospiraceae_OTU_1176	0.015	-3.2	0.293	0.021
f__Lachnospiraceae_OTU_59	0.015	-4.4	0.597	0.019
f__Lachnospiraceae_OTU_782	0.015	-1.5	0.128	0.031
f__Muribaculaceae_OTU_41	0.015	1.3	0.271	0.512
f__Ruminococcaceae_OTU_460	0.016	7.6	0	0.032
c__Mollicutes_OTU_875	0.017	7.4	0	0.029
f__Lachnospiraceae_OTU_274	0.017	-1.9	0.077	0.014
f__Lachnospiraceae_OTU_563	0.017	-3.9	0.072	0.003
f__Lachnospiraceae_OTU_133	0.02	-1.7	0.385	0.099
f__Muribaculaceae_OTU_167	0.02	0.75	0.136	0.155
f__Lachnospiraceae_OTU_28	0.021	7.5	0	0.031
f__Lachnospiraceae_OTU_97	0.023	-2.5	0.301	0.031
Intestinimonas	0.027	-1.9	0.041	0.008
f__Lachnospiraceae_OTU_46	0.032	-2.9	1133	0.098
Anaerotruncus	0.033	-1.8	0.069	0.012
f__Lachnospiraceae_OTU_573	0.033	-1.5	0.232	0.065
f__Lachnospiraceae_OTU_211	0.034	-1.6	0.063	0.015
f__Lachnospiraceae_OTU_218	0.034	-2.3	0.082	0.014
Alloprevotella	0.035	1.2	1407	2264
f__Muribaculaceae_OTU_467	0.035	-1.5	0.054	0.013
f__Lachnospiraceae_OTU_33	0.036	-1.4	1279	0.29
f__Ruminococcaceae_OTU_100	0.036	-1.2	0.31	0.084
f__Ruminococcaceae_OTU_135	0.036	1.1	0.11	0.152
f__Lachnospiraceae_OTU_598	0.04	-2.6	0.075	0.009
f__Ruminococcaceae_OTU_316	0.04	6.7	0	0.018
Bilophila	0.041	-1.4	0.066	0.018
f__Lachnospiraceae_OTU_192	0.043	-4	0.282	0.013
f__Muribaculaceae_OTU_67	0.043	1.2	0.308	0.465
f__Lachnospiraceae_OTU_945	0.048	6.4	0	0.024
f__Muribaculaceae_OTU_240	0.048	1.6	0.063	0.129
f__Lachnospiraceae_OTU_1269	0.05	-1.4	0.091	0.025
